# Supplementary material for: Cerebral Ischemic Lesions after Transcatheter Aortic Valve Implantation in Patients with Non-Calcific Aortic Stenosis
Source: J Clin Med. 2022 Nov 2;11(21):6502. doi: 10.3390/jcm11216502 (PMC9655232; doi:10.3390/jcm11216502)
Supplement: Supplementary file 1 [file jcm-11-06502-s001.zip]

Archive with 1 entries (1 files):
- jcm-1948540-supplementary.pdf
